# Supplementary material for: The method simulating spontaneous pain in patients with nociplastic pain using rats with fibromyalgia-like condition
Source: MethodsX. 2020 Feb 26;7:100826. doi: 10.1016/j.mex.2020.100826 (PMC7078388; doi:10.1016/j.mex.2020.100826)
Supplement: Supplementary file 1 [file mmc1.zip]

Archive with 1 entries (1 files):
- File_1.pptx
